# Supplementary material for: Maternal Serum and Placental Metabolomes in Association with Prenatal Phthalate Exposure and Neurodevelopmental Outcomes in the MARBLES Cohort
Source: Metabolites. 2022 Sep 2;12(9):829. doi: 10.3390/metabo12090829 (PMC9500898; doi:10.3390/metabo12090829)
Supplement: Supplementary file 1 [file metabolites-12-00829-s001.zip]

Archive with 1 entries (1 files):
- metabolites-1887522-supplementary.pdf
